# Supplementary material for: Genome-wide association study and haplotype analysis reveal novel candidate genes for resistance to powdery mildew in soybean
Source: Front Plant Sci. 2024 Mar 27;15:1369650. doi: 10.3389/fpls.2024.1369650 (PMC11019568; doi:10.3389/fpls.2024.1369650)
Supplement: Supplementary file 1 [file DataSheet_1.zip]

Archive with 2 entries (2 files):
- Data Sheet 3/Supplementary Figure 1-24.pdf
- Data Sheet 3/Supplementary Table 1-7.xlsx
